# Supplementary material for: Computational Analysis of CD46 Protein Interaction with SARS-CoV-2 Structural Proteins: Elucidating a Putative Viral Entry Mechanism into Human Cells
Source: Viruses. 2023 Nov 23;15(12):2297. doi: 10.3390/v15122297 (PMC10747966; doi:10.3390/v15122297)
Supplement: Supplementary file 1 [file viruses-15-02297-s001.zip]

Archive with 1 entries (1 files):
- viruses-2705612-supplementary.pdf
